# Supplementary material for: The developmental trends of parental self-efficacy and adolescents’ rule-breaking behaviors in the Italian context: A 7-wave latent growth curve study
Source: PLoS One. 2023 Nov 15;18(11):e0293911. doi: 10.1371/journal.pone.0293911 (PMC10651020; doi:10.1371/journal.pone.0293911)
Supplement: S1 Data — (XLSX) [file pone.0293911.s006.xlsx]

## Sheet: Data
ChGender	AdEduc	SpEduc	FamInc	T1mpse66	T2mpse66	T3mpse66	T4mpse66	T5mpse66	T6mpse66	T7mpse66	T1Dpse66	T2Dpse66	T3Dpse66	T4Dpse66	T5Dpse66	T6dpse66	T7dpse66	T1child_RB	T7child_RB
-999	-999	-999	-999	3.83333	3.66667	-999	-999	-999	-999	-999	4.33333	4.16667	-999	-999	-999	-999	-999	0.181818	-999
-999	-999	-999	-999	4	3.83333	-999	-999	-999	-999	-999	-999	-999	-999	-999	-999	-999	-999	0.909091	-999
-999	-999	-999	-999	3.5	2.83333	-999	-999	-999	-999	-999	3.33333	4	-999	-999	-999	-999	-999	0.272727	-999
-999	-999	-999	-999	3.83333	-999	-999	-999	-999	4	-999	-999	-999	-999	-999	-999	-999	-999	0	-999
-999	-999	-999	-999	4.66667	4.33333	-999	-999	-999	-999	-999	4.33333	3.83333	-999	-999	-999	-999	-999	0.181818	-999
-999	-999	-999	-999	3.66667	-999	-999	-999	-999	-999	-999	4.5	-999	-999	-999	-999	-999	-999	0.0909091	-999
-999	-999	-999	-999	-999	-999	-999	-999	-999	-999	-999	-999	-999	-999	-999	-999	-999	-999	-999	-999
-999	-999	-999	-999	-999	-999	3.5	3.5	3.16667	3.83333	4	-999	-999	3.5	3.83333	4.16667	3.83333	4	-999	0
-999	-999	-999	-999	-999	-999	3.5	4.5	3.83333	4.33333	3.66667	-999	-999	3.83333	-999	3.5	-999	-999	-999	-999
-999	-999	-999	-999	3.66667	3.66667	-999	3	-999	-999	-999	3.16667	2.66667	2.66667	-999	3.16667	3	2.5	0.363636	0.545455
-999	-999	-999	-999	4	2.83333	-999	3	3.16667	3.33333	3	3.33333	3.5	3	-999	3	3.16667	3	0.181818	0.363636
-999	-999	-999	-999	4.16667	4.5	-999	3.5	3.33333	3.16667	1.83333	3.16667	4	-999	-999	-999	-999	-999	0.181818	0.454545
-999	-999	-999	-999	-999	3.83333	3.83333	4	3.16667	3.33333	3.16667	-999	-999	-999	-999	-999	-999	-999	-999	0.636364
-999	-999	-999	-999	3.5	3.16667	-999	3.66667	2.83333	3.66667	2.83333	3.33333	4.16667	3.16667	-999	3.16667	3.66667	3.33333	0	0.363636
-999	-999	-999	-999	-999	-999	-999	-999	-999	-999	-999	-999	-999	-999	-999	-999	-999	-999	-999	-999
-999	-999	-999	-999	-999	3.16667	-999	3.5	3.5	3.5	3.5	-999	-999	-999	-999	-999	-999	-999	-999	0.272727
-999	-999	-999	-999	-999	-999	2.83333	-999	2.83333	2.83333	2.66667	-999	-999	-999	-999	-999	-999	-999	-999	-999
-999	-999	-999	-999	4	4	-999	4	3.5	4.5	4.16667	2.66667	-999	-999	-999	-999	-999	-999	0.272727	0.2
-999	-999	-999	-999	3.16667	-999	-999	-999	-999	-999	-999	-999	-999	-999	-999	-999	-999	-999	0.272727	-999
-999	-999	-999	-999	-999	-999	-999	-999	-999	-999	-999	-999	-999	-999	-999	-999	-999	-999	-999	-999
-999	-999	-999	-999	-999	-999	-999	-999	-999	-999	-999	-999	-999	-999	-999	-999	-999	-999	-999	-999
-999	-999	-999	-999	-999	4	3.83333	4	4	4.66667	4.33333	-999	2.66667	3	3.33333	2.83333	3	3	-999	0.454545
-999	-999	-999	-999	-999	-999	-999	-999	-999	-999	-999	-999	-999	-999	-999	-999	-999	-999	-999	-999
-999	-999	-999	-999	-999	-999	3	3	3	3	3	-999	-999	4.83333	4.83333	5	5	4.83333	-999	0.0909091
-999	-999	-999	-999	-999	-999	3.5	3.33333	3.16667	3.66667	3.16667	-999	-999	3.16667	3.16667	3.33333	3.16667	2.66667	-999	0.272727
0	8	13	3	3.66667	3.83333	3.5	3.83333	3.5	3.83333	3.66667	4.16667	2.66667	3.33333	3.66667	3.5	3.16667	3.16667	0.363636	0.272727
0	12	17	4	3.83333	2.83333	2.66667	3.66667	3.66667	3.5	3.66667	2.83333	3.33333	-999	-999	-999	-999	-999	0.181818	0.363636
0	8	12	3	3.33333	2.83333	2.66667	2.66667	2.83333	3.33333	3	4.5	4.5	3.33333	3.5	3.83333	4	3.66667	0.0909091	0.363636
0	5	8	1	4.66667	4.33333	4.66667	5	4.83333	4.83333	3.66667	4	3.83333	-999	-999	-999	-999	-999	0	0.363636
0	8	5	2	4	-999	4.33333	-999	-999	-999	-999	-999	-999	-999	-999	-999	-999	-999	0.0909091	-999
0	8	5	3	4.66667	4	4	3.83333	4.33333	-999	-999	3	-999	-999	-999	-999	-999	-999	0.181818	-999
0	8	3	2	4.16667	4	3.5	3.83333	4	3.66667	4.83333	3.66667	3.66667	3	3.16667	3.16667	3.66667	4.16667	0.181818	0.454545
0	5	8	4	4.16667	5	4.33333	3	3.66667	4	-999	-999	4.83333	4.66667	4.83333	4.66667	3.83333	-999	0.0909091	-999
0	18	18	4	4	4	3.5	3	3.5	3	2.83333	3.5	3.5	3.66667	3.33333	4	3.66667	3.16667	0.0909091	0.818182
0	8	8	1	4	5	4.33333	3.16667	-999	-999	-999	-999	-999	-999	-999	-999	-999	-999	0.727273	0.636364
0	5	8	1	4	4.33333	4	4.16667	4.33333	4.5	4	5	3.66667	4.33333	4.5	5	4.16667	4.6	0.0909091	0
0	7	8	3	4.5	4.83333	4.83333	4.16667	4	4.33333	3.83333	-999	-999	4	5	4	-999	-999	0.181818	0.181818
0	8	8	2	4.66667	3.83333	4.16667	4.33333	4.66667	3.83333	4.16667	3.83333	4.16667	4.5	5	4.33333	3.5	4.83333	0.454545	0.0909091
0	16	8	5	4.66667	4.66667	4	3.5	4	3.66667	3	3.16667	3.66667	3.5	3	3.16667	3	1.83333	0.181818	0.454545
0	8	13	3	3.83333	4.66667	3.66667	4	4.33333	3.83333	4.83333	3.16667	3	3	3.33333	3.16667	3.16667	3	0.363636	0.363636
0	8	8	1	3.66667	4	3.83333	3.83333	4.16667	4.16667	3.5	4	3.83333	4	3.33333	3.83333	4.5	3.83333	0.0909091	0.0909091
0	5	5	2	3.83333	4	4	5	4	4	4	3.83333	4.33333	4.16667	4.66667	4.5	4.16667	4.33333	0.181818	0.636364
0	13	-999	4	3.66667	3.33333	3.16667	3	3.16667	3.16667	3.33333	-999	-999	-999	-999	-999	-999	-999	0.454545	0.454545
0	5	8	2	4.5	4	4.16667	4.5	4.5	5	4.33333	4.16667	4	4.66667	3.83333	3.66667	4.33333	3.66667	0.0909091	0.272727
0	8	8	3	4.33333	3.5	4	4.16667	3.33333	3.5	3.16667	4.5	4.83333	4.66667	4.66667	4.5	4.83333	4.16667	0.181818	0.181818
0	5	8	1	4.83333	-999	3.33333	3.33333	3.83333	4	2.5	-999	-999	-999	-999	-999	-999	5	0.454545	0.181818
0	11	8	4	3.66667	4	3.66667	4.16667	4	4	4.16667	4.66667	4.33333	4.66667	4.66667	4.33333	5	4	0.363636	0.727273
0	13	11	4	4.16667	4.16667	4.66667	5	4	4.66667	3.83333	4	3.66667	3	3.16667	-999	-999	-999	0	0
0	13	13	7	4.5	3.83333	3.83333	3.83333	3.83333	4.16667	3.66667	4.33333	4.33333	4.5	4.66667	4.5	4	4	0.0909091	0.0909091
0	8	8	4	4.5	3.83333	4.16667	3.83333	4.16667	4	4.33333	4.66667	4.16667	5	3.66667	4	4.16667	3.16667	0.272727	0.636364
0	8	13	4	3	3.33333	3.66667	3.5	-999	-999	-999	3.5	3.33333	3	3	-999	-999	-999	0.363636	-999
0	13	13	4	4.5	4	4.16667	4.66667	3.5	4.5	5	4.5	4	4.5	4	4.16667	4	3.83333	0	0.272727
0	11	13	4	4	4.16667	4.83333	4.83333	5	5	5	5	5	4	4.66667	4.66667	4	4	0.0909091	0
0	8	5	3	3.83333	4.16667	3.16667	3.5	3	2.66667	2.83333	4.5	3.66667	4	4	4	3.83333	4	0.181818	0.272727
0	12	13	3	3.66667	3	3.16667	3.16667	3	2.83333	3.5	4.16667	4.33333	4.33333	4.16667	5	4.33333	3.5	0.0909091	0.454545
0	5	8	1	4	4	4.33333	5	4.33333	4	4	-999	-999	-999	-999	-999	-999	-999	0.545455	0.0909091
0	5	8	1	4.83333	5	3.33333	5	3.66667	3.5	-999	5	5	4	3.83333	4.16667	5	-999	0.454545	-999
0	5	15	2	4.33333	2.66667	3.83333	3.33333	4.33333	-999	2.66667	2.83333	4.66667	3	3.16667	2.83333	-999	2.33333	0	-999
0	11	8	4	3	3.33333	3.16667	-999	-999	-999	-999	2.83333	4	-999	-999	-999	-999	-999	0	-999
0	18	18	8	3	3.16667	2.66667	2.5	3.16667	2.83333	-999	2.66667	2.16667	2.16667	2.33333	2.16667	2	-999	0.272727	0.545455
0	8	8	2	4	4.5	4	3.83333	4.33333	4	4	4.83333	4.83333	4.16667	5	5	4.66667	4	0.181818	0.272727
0	5	8	2	4.33333	3.5	4.83333	4.16667	3.16667	4	3.5	4.16667	3.83333	3.83333	3.66667	3.66667	3.83333	3.5	0.454545	0.181818
0	18	20	7	4.16667	4	4.16667	3.66667	3.83333	3.83333	3.16667	3.33333	3.83333	4.33333	3.5	3.5	3.16667	2.66667	0.272727	0.545455
0	17	13	4	3	2.5	2.83333	3	3	-999	-999	3.66667	3.5	3.66667	3.5	3.83333	3.66667	-999	0.0909091	-999
0	19	24	7	3.5	3.33333	3	2.83333	2.66667	2.66667	-999	3.16667	3.66667	2.66667	2.66667	2.66667	2.66667	-999	0	-999
0	18	22	7	4.5	3.16667	3.66667	3.16667	-999	3.66667	-999	4	3.83333	-999	4.16667	-999	3.66667	-999	0.0909091	-999
0	13	13	8	3.5	4	3.5	3.5	3.83333	3.5	3.66667	4.5	4.16667	5	4.66667	5	4.83333	5	0.363636	0.181818
0	17	13	4	3.83333	3.66667	3.33333	3.16667	3.33333	3.5	3.33333	3.33333	2.83333	-999	3.16667	2.66667	-999	2.66667	0.363636	0.272727
0	20	16	6	3.33333	3.66667	3.83333	4.16667	4.33333	4.16667	3	4.5	4	3	3.16667	3	3.66667	2.83333	0.0909091	0.272727
0	13	18	6	3.33333	-999	3.33333	-999	-999	-999	-999	-999	-999	-999	3.5	-999	-999	-999	0.181818	-999
0	18	18	6	3.16667	3.5	3.33333	3.33333	3.33333	3.5	3.66667	3.33333	2.83333	3.16667	3.83333	3.83333	3.33333	3	0.0909091	0.454545
0	17	17	4	3.66667	3.16667	3.5	3.66667	4	4.5	3.83333	-999	-999	3.33333	3	3.33333	3.5	3.33333	0.0909091	0.363636
0	13	13	5	3	3.16667	3	3.16667	3.33333	3	3	3.16667	-999	-999	-999	2.33333	-999	-999	0.454545	0.454545
0	13	13	4	4.33333	4.16667	4.5	3.83333	3.5	4	3.16667	3.5	3.33333	4.16667	2.83333	3	3.16667	3.5	0.0909091	0.454545
0	8	13	4	3.83333	4.16667	3.33333	3.5	3.66667	3.5	3.16667	3.83333	-999	3.66667	3.83333	3.66667	3.83333	3.66667	-999	0.0909091
0	8	8	4	4.16667	3.66667	4.16667	3.66667	4.16667	4.33333	3.5	-999	-999	-999	-999	-999	-999	-999	0.181818	0.363636
0	13	8	3	3.66667	3.66667	3.66667	-999	-999	-999	-999	3	3	-999	3	-999	-999	-999	0.272727	-999
0	13	13	5	3.66667	4.5	3.16667	3.33333	3.33333	3.16667	3	3	2.66667	2.5	2.5	2.33333	2.66667	2.33333	0.0909091	0.727273
0	13	8	8	4.66667	4.66667	3.66667	4.16667	4.16667	3.16667	3	4	3.16667	4.66667	3.83333	3	3	3.16667	0.0909091	0.363636
0	8	8	3	3.83333	3.66667	3.16667	3.5	3.33333	-999	-999	3.16667	3.16667	3	3.16667	3	2.83333	3	0.363636	0.181818
0	8	-999	1	4.33333	3.16667	3.5	3.33333	3.33333	4.16667	3.66667	-999	-999	-999	-999	-999	-999	-999	0.454545	0.0909091
0	18	18	10	3.66667	3.66667	3.5	3.83333	3.33333	3.5	3.33333	3.5	3.16667	3.33333	3.33333	3.2	3	3.5	0.181818	0.272727
0	13	13	4	4	3.33333	3.5	3.16667	2.5	2.83333	2.66667	3.33333	3	3	3.16667	3.33333	-999	-999	-999	0.545455
0	11	11	4	3.16667	3.5	4	4	4	5	5	3.66667	-999	4	4	4	5	5	0.181818	0.181818
0	23	13	7	4.33333	3.83333	3.83333	-999	-999	3.66667	3.5	3	3	-999	3.83333	-999	2.66667	2.5	0.181818	0.181818
0	21	18	6	4.33333	4.33333	4	3.66667	3.66667	3.83333	3.66667	3.16667	3.16667	3.16667	3.5	3.5	4	3.83333	0.363636	0.272727
0	17	17	10	3.66667	3.83333	-999	3.16667	2.83333	3.16667	3.66667	3	3.16667	3.33333	3	2.66667	3	3.5	0.0909091	0.636364
0	13	16	9	3	3.5	3	3	3.5	3	3.5	4.16667	4.33333	3.33333	4.33333	3.5	3.83333	3.5	0.0909091	0.363636
0	13	13	5	3.66667	3.83333	3.5	3.5	3.16667	2.83333	3.33333	4.83333	4.83333	4	3.83333	4.16667	4	4	0.0909091	0.272727
0	8	13	4	3.33333	3.16667	3.16667	3.16667	3	3.16667	2.66667	3.16667	4	3	3.5	3.83333	3	3	0.181818	0.363636
0	9	8	5	3.66667	4	3.83333	4	4.66667	4.33333	4.5	3.5	4.83333	3.83333	4	3.16667	2.66667	3.5	0.272727	0
0	13	-999	3	3.83333	3.83333	4	4.5	4	4	3.66667	-999	-999	-999	-999	-999	-999	-999	0	0
0	26	19	10	3.33333	3	3	3	2.83333	3.33333	3.66667	3	3.16667	2.83333	3	2.5	3	3.16667	0.181818	0.181818
0	13	8	6	3.66667	3.66667	2.66667	2.83333	3.16667	3.16667	3.16667	3.83333	3.16667	4.16667	3.83333	3.83333	4	3.83333	0.0909091	0.454545
0	18	18	4	3.16667	2.16667	3.16667	3.33333	3.16667	3.16667	2.66667	3.16667	3.16667	3.16667	3.33333	3.33333	3.33333	3.16667	0.0909091	0.545455
0	18	10	5	3.5	4	3.5	3.66667	3.83333	5	3.83333	4.83333	5	4	4.83333	4.83333	3.33333	3.83333	0.454545	0.818182
0	13	13	7	3.66667	4	3.66667	3	3.66667	3.5	3.66667	2.83333	2.83333	3	2.83333	2.66667	3	3.83333	0	0.545455
0	13	8	3	3.83333	4.33333	3.83333	4.5	3.83333	4.66667	3	3.5	3.5	3.16667	3.66667	3.33333	3.83333	2.83333	0.272727	0.727273
0	12	10	4	4	4	4.5	3.83333	3.83333	4.33333	4.16667	3.5	4	3.5	3.66667	3.33333	3.83333	3.33333	0.181818	0.454545
0	8	5	1	3.16667	3.16667	2.5	3	2.5	2.5	2.5	-999	-999	2.33333	2.66667	2.5	1.83333	1.83333	0.727273	0.636364
0	13	13	8	4.5	3.33333	-999	3.33333	3.5	3.33333	3.66667	2.66667	2.83333	3	2.83333	2.83333	3	3	0.181818	0.181818
0	13	7	4	2.5	3	3.16667	3.33333	3.66667	3.33333	3.33333	-999	-999	4	4.16667	3.83333	3.5	2.5	0.363636	0.0909091
0	13	8	4	2.83333	2.83333	2.66667	2.5	2.5	2.5	2.5	-999	-999	-999	-999	3.33333	3.33333	-999	0.0909091	0.454545
0	13	8	4	3.33333	3.16667	3.83333	2.83333	2.83333	3.66667	3.83333	-999	-999	-999	-999	-999	-999	-999	0.0909091	0
0	13	13	8	2.83333	2.83333	2.83333	3.33333	3.16667	3.16667	3.16667	3	2.83333	2.83333	-999	2	-999	3	0.181818	0.272727
0	20	18	5	3.33333	3	3.66667	3.83333	4.16667	3.33333	3.33333	3.16667	3.33333	3.33333	3.5	3.33333	3.33333	3.5	0.0909091	0.272727
0	13	13	6	3.5	3.83333	3.83333	4	3.83333	3	3.33333	3.66667	3.83333	4.66667	3	2.83333	2.66667	2.66667	0.0909091	0.0909091
0	8	8	5	3.66667	3.5	3	3.66667	3.5	3.66667	3.5	3.66667	4	3.66667	3.16667	4	3.33333	3.83333	0.0909091	0.727273
0	18	18	9	4	3.16667	3.66667	3.33333	3.66667	3.83333	3.33333	3.5	3	3	3.5	3.66667	3.16667	3.5	0.272727	0.636364
0	13	13	8	3.5	3.83333	3.83333	4	3.66667	4.16667	3.83333	3.5	3	3.5	3.33333	3.16667	3.33333	3.33333	0.181818	0.909091
0	19	19	5	4.16667	3.66667	3.16667	3.33333	3.33333	3.16667	3.66667	-999	-999	3	3.33333	3	3	3.16667	0	0.454545
0	8	8	2	3.66667	3.33333	2.5	2.5	3	2.66667	2.83333	-999	-999	-999	-999	-999	-999	-999	0.272727	0.545455
0	13	13	4	3.66667	3.5	3.33333	3.66667	3	3.66667	2.83333	3.16667	3.33333	2.66667	3.16667	2.33333	3.16667	3.16667	0.272727	0.545455
0	8	11	4	3.83333	3.33333	2.83333	3.16667	3.16667	3.16667	3	4	3.83333	-999	4	-999	-999	-999	0.363636	0.454545
0	8	13	4	4.5	4.33333	4.16667	3.66667	3.5	-999	5	-999	-999	-999	-999	-999	-999	-999	0.363636	0.363636
0	17	17	9	3.66667	4.16667	4	3.83333	4.16667	3.66667	3	3.16667	3.33333	3.33333	3.33333	3.16667	3	2.5	0.272727	0.636364
0	14	13	4	3.16667	3.16667	3.33333	2.83333	2.83333	3.33333	3.16667	3.66667	4.16667	3.16667	3.33333	3.16667	3.16667	3.16667	0.272727	0.272727
0	21	26	5	3.33333	3	3	-999	3	3.83333	3	3.33333	3.16667	-999	2.66667	2.66667	3.33333	2.83333	0.0909091	-999
1	13	-999	2	3.83333	4.33333	3.5	3.5	3.83333	3.66667	4	-999	4.5	-999	-999	-999	-999	-999	0.363636	0.636364
1	8	8	2	3.5	3.5	3.66667	3.5	4	4.16667	3.83333	-999	-999	-999	-999	-999	-999	-999	0	0.363636
1	8	13	1	3.33333	3	-999	-999	-999	-999	3	-999	3.33333	-999	-999	-999	-999	-999	0.0909091	0.272727
1	8	13	4	2.5	2.66667	2.66667	2.66667	2.33333	2.16667	2.5	3.5	3.16667	2.83333	3.16667	3	3.66667	3.5	0.181818	0.0909091
1	8	8	1	4	5	4.5	4.66667	4.66667	4.5	5	4.5	4.83333	4.83333	4.16667	5	4.66667	5	0.181818	0
1	5	5	1	4.5	4	3.83333	4.16667	4	4.66667	5	5	4.5	4.5	4.66667	4	3.5	3.83333	0.0909091	0
1	15	12	4	3.16667	3.5	2.83333	2.83333	3.66667	3.83333	2.66667	-999	-999	-999	-999	-999	-999	-999	0.272727	0.0909091
1	8	13	3	3.83333	4.83333	4.66667	5	4.5	5	4.5	4	3.66667	3.5	3.33333	3.16667	3.33333	4.66667	0.181818	0.363636
1	8	8	2	3.83333	3.33333	3.83333	3.16667	2.83333	3.33333	3	3.83333	3.83333	4	3.33333	3.33333	3	3	0.272727	0.909091
1	8	8	1	4	4.5	4.33333	5	4	5	-999	4.16667	3.66667	3.83333	3.16667	3.33333	4	-999	0.272727	-999
1	5	8	2	4	4.66667	3.66667	4.66667	4.16667	3.83333	4.66667	4.83333	3.5	3.33333	-999	3	3.33333	3	0	0.181818
1	13	11	4	3.66667	4.16667	4	4.5	4.66667	3.66667	4.66667	4	3.83333	4.5	4.5	4.33333	3.83333	4.5	0	0.0909091
1	13	13	1	3.33333	3.66667	3.5	3.66667	4	4.16667	3.66667	3	2.83333	2.66667	3	2.66667	2.66667	2.66667	0	0.181818
1	5	8	2	4	4	3.16667	4.66667	4.16667	3.5	4.33333	4	3.66667	-999	-999	-999	-999	-999	0.181818	0.272727
1	8	7	4	4	4.5	4.66667	4.83333	4.5	4.66667	4.66667	3.33333	3.33333	4.66667	-999	-999	-999	-999	0.181818	0.363636
1	7	13	3	4.83333	4.83333	3.66667	4.66667	4.16667	4.5	3.16667	4	3.83333	3.66667	3.83333	3.66667	4.5	4.16667	0	0.363636
1	13	8	3	3.5	4	3.5	4.33333	3.5	3.83333	3.33333	3.83333	3.5	3.66667	3.33333	3.33333	3.66667	3	0.181818	0.272727
1	8	11	2	3.66667	3.33333	3.16667	3.83333	3.16667	4	3.5	-999	-999	-999	-999	-999	-999	3.16667	0.181818	0.909091
1	13	13	4	4.16667	3.83333	3	3.5	3.33333	3	3.16667	4.66667	4	4	3.33333	3.33333	3.66667	4.66667	0.272727	0.818182
1	18	11	4	3.83333	4.33333	3.83333	3.83333	3.66667	4	4	4	3.5	4	3.66667	3.83333	4	4	0.272727	0
1	13	12	1	4.33333	4	4	4.16667	3.66667	3.5	3.83333	2.83333	2.66667	2.5	2.83333	2.66667	2.66667	2.83333	0	0.181818
1	13	8	2	5	4.5	4.16667	3	4	4.16667	4	-999	-999	-999	-999	-999	-999	-999	0.0909091	0.272727
1	13	8	3	3.66667	3.66667	3.66667	3.33333	3.5	3.83333	3.83333	4.5	4	4.16667	3.33333	4	4	4.33333	0.181818	0.181818
1	8	11	2	5	3.66667	3.83333	4	3.83333	3.83333	4	4	3	3.16667	4.16667	-999	3.66667	3	0	0.0909091
1	8	8	4	3.5	3.33333	4.66667	5	3.83333	4	3.5	4.66667	4.83333	4.66667	4.33333	4.83333	5	4.33333	0.0909091	0.545455
1	8	8	5	3.83333	3.16667	3.33333	4	-999	-999	-999	2.83333	3.5	3.33333	3	3.16667	2.83333	-999	0.181818	-999
1	8	8	1	3.5	3.33333	3.5	3.16667	3.16667	3.66667	3.66667	4	4.33333	4	3.83333	2.83333	4.33333	4.16667	0.0909091	0.0909091
1	8	8	3	4.16667	4	3.33333	3.83333	3.66667	4.66667	3.33333	4.33333	3.5	3.83333	4	3.5	3.5	3.5	0.0909091	0.0909091
1	13	11	3	3.5	3.16667	3	2.83333	-999	-999	-999	3.83333	4.66667	-999	3.5	-999	-999	-999	0.0909091	-999
1	19	19	6	4	4	3.83333	4	3.66667	3.66667	4.33333	4.66667	4.5	4	3.83333	3.33333	3.33333	4.16667	0.0909091	0.272727
1	13	8	-999	3.33333	3.5	3.5	3.16667	3	3	-999	-999	-999	-999	-999	-999	-999	-999	0.0909091	0.909091
1	3	-999	1	3.5	4.16667	4.5	4.33333	4.33333	3.66667	3.66667	-999	-999	-999	-999	-999	-999	-999	0.0909091	0.0909091
1	4	8	2	4.5	3	2.66667	5	-999	-999	-999	3.83333	3.83333	5	5	-999	-999	-999	0.727273	-999
1	11	8	3	3.66667	3.66667	3	3.5	3.16667	3.5	2.66667	4	3.83333	-999	3.5	-999	-999	-999	0.0909091	0.727273
1	8	13	4	4	4.16667	4.83333	4	3.33333	4	-999	5	5	5	4.83333	4.66667	4.83333	-999	0	-999
1	4	5	2	4	4	3.83333	4	-999	-999	-999	3.5	3.83333	3.16667	3.5	-999	-999	-999	0.545455	-999
1	8	8	3	4.5	4.5	4.66667	4	4.16667	5	2.83333	3	3.16667	3.33333	3.5	3.66667	3.33333	3.66667	0	0.0909091
1	8	13	5	4	3.83333	4.16667	4	4.16667	4	-999	3	3.5	3.16667	3	3.33333	3	-999	0.0909091	-999
1	18	18	9	3.83333	3.83333	3.66667	4.16667	4.16667	3.83333	3.83333	3.83333	4.16667	3.5	4	4.16667	3.5	3.66667	0	0.363636
1	15	17	6	3.83333	3.66667	4.5	3.5	3.66667	3.66667	3.66667	4.66667	4.83333	3.83333	4.16667	4.5	4.5	3.66667	0.0909091	0.181818
1	17	19	6	3.5	3.83333	4.16667	4.16667	4	4.16667	3.5	2.83333	3.16667	3.5	2.83333	3.16667	3.16667	3.66667	0.272727	0.545455
1	8	13	4	3.66667	4.33333	4.33333	4.66667	4.5	3.66667	4	5	3.5	4.16667	4	4	4	4	0.181818	0.454545
1	13	13	4	3.16667	4.16667	4.33333	3	3.33333	3.66667	4.16667	3.5	3.5	3.83333	3.33333	3.83333	4.16667	4.5	0.0909091	0.0909091
1	13	18	6	3.83333	3.5	3.83333	3.16667	3.5	3.5	3.83333	3.33333	2.83333	3.83333	3.66667	3.33333	3.33333	3	0.272727	0.363636
1	13	13	5	2.83333	3.33333	3	3.5	2.83333	3.16667	-999	3.33333	3.33333	3.33333	4	3.33333	3.5	-999	0	0.0909091
1	18	13	5	4	4.33333	3.5	4.16667	4.16667	4	4.16667	3.83333	4.33333	3.83333	3.83333	4	3.66667	3.83333	0.0909091	0.272727
1	16	23	10	3.16667	2.83333	3	2.83333	3.33333	3.16667	2.83333	3.16667	3.33333	3.66667	3.5	3.5	3.66667	3.33333	0	0.181818
1	13	13	6	3.66667	3.5	3.16667	3.66667	3.16667	4	3.66667	3.83333	3.83333	4.33333	3.5	3.66667	4.16667	4	0.0909091	0
1	13	13	5	4.83333	4.33333	4	4.16667	4.33333	4.16667	3.83333	3.83333	3.5	4	-999	2.66667	3.5	3.33333	0	0.272727
1	18	18	5	3.66667	3.66667	3.5	3.5	2.66667	3.33333	2.66667	4.83333	4.83333	5	4.66667	4.33333	5	5	0	0.272727
1	13	13	7	5	4	3.33333	3.66667	3.66667	3.5	-999	4	5	-999	3.66667	-999	-999	-999	0.272727	0.272727
1	13	13	1	3.5	3.83333	4	3.33333	4	3.33333	3.33333	-999	-999	-999	-999	3.33333	3.5	3.33333	0	0.272727
1	18	22	8	4.66667	4	3.33333	3.5	3.33333	3.5	3.33333	3.33333	3.5	3	3	3	3	3	0.0909091	0.545455
1	18	13	5	3.66667	3.83333	3.66667	3.16667	4	3.16667	3.5	3	3	2.83333	3	3.33333	2.66667	2.66667	0.181818	0.636364
1	12	15	7	3.83333	3.83333	3.16667	3.5	3.5	3.83333	3	4.33333	4.33333	3.5	3.83333	3	3	3.83333	0.0909091	0.0909091
1	11	13	10	3.33333	3.66667	3.66667	3.5	3.5	3.66667	3.33333	3.5	3.33333	3.33333	3.33333	3.33333	3.33333	3.5	0.454545	0.545455
1	13	18	5	3.83333	3.83333	3.83333	3.83333	4	3.66667	4	3.83333	3	4	3	3	3	3	0.363636	0.0909091
1	13	13	3	3.33333	3.33333	3.16667	2.83333	2.83333	3.5	3.5	-999	-999	-999	-999	-999	-999	-999	0.181818	0.363636
1	14	15	4	3.5	3.5	3.16667	3.33333	3.66667	3.33333	3.5	3.16667	2.83333	3	2.83333	2.83333	2.83333	2.66667	0.272727	0.363636
1	13	13	4	4.5	3.83333	3.83333	3.83333	4.5	3.66667	4	3.5	3.66667	3.66667	3.33333	3.66667	3.33333	3.5	0	0.181818
1	13	13	5	3.5	4.16667	4	4	3.66667	3.66667	3	4.5	-999	3.83333	4.16667	4	4.5	3.83333	0	0.272727
1	13	13	5	3.33333	3.16667	3	3.66667	3.66667	3.66667	3.5	2.83333	2.5	3.16667	2.83333	3.16667	3.16667	2.83333	0.0909091	0
1	13	13	4	4.5	3.66667	3.83333	3.83333	3.83333	3.33333	3	3.66667	3.83333	3.83333	3.5	3	3.33333	3.83333	0.272727	0.818182
1	12	12	4	3.83333	3.5	3	3.16667	3.5	-999	-999	-999	-999	3.33333	4.33333	-999	-999	-999	0	-999
1	13	13	5	2.5	2.16667	2.83333	3.16667	3.66667	3.33333	3.5	3	3.66667	3.66667	3.5	3.66667	3	3	0.363636	0.363636
1	5	-999	1	3.66667	4.5	4.5	4	4	4.83333	4.66667	-999	-999	-999	-999	-999	-999	-999	0.181818	0.818182
1	13	13	4	4.16667	-999	3.66667	4.33333	4.16667	4.5	4.33333	3.5	-999	3	3	3	3	3	0.0909091	0.181818
1	13	13	4	3.66667	3.5	3.5	3.66667	3.66667	3.66667	4	-999	-999	3.66667	3.5	3.16667	-999	3.16667	0.0909091	0.181818
1	8	13	4	4.16667	3.83333	3.66667	4.16667	3.66667	4.66667	3.16667	3.16667	3.66667	3.83333	3.5	3.83333	3.33333	5	0.0909091	0.272727
1	5	5	5	3.5	3.5	3.83333	3.5	4	3.33333	3.66667	3.83333	3.66667	3.5	3.66667	3.5	4	3.16667	0.181818	0.272727
1	16	13	6	3.5	3.5	3.5	3.83333	3.33333	3.83333	3.66667	-999	-999	-999	-999	-999	-999	-999	0.181818	-999
1	13	10	2	3.16667	2.83333	3.33333	3	4	3.16667	3.66667	-999	-999	-999	-999	-999	-999	-999	0.0909091	0.0909091
1	13	8	2	3.66667	2.66667	2.83333	3.5	3.33333	3.66667	3.16667	5	-999	-999	-999	-999	-999	3.5	0.0909091	0.363636
1	8	8	4	4.5	3.83333	3.33333	4.16667	3.5	3.33333	2.83333	3.16667	3.5	3.16667	2.83333	3	2.83333	2.66667	0.454545	0.727273
1	13	13	3	3.83333	4.83333	4	3	3.83333	4.5	4.16667	-999	-999	-999	-999	-999	-999	-999	0.181818	0.636364
1	13	13	6	3.5	3.33333	3.66667	4	3.33333	4.16667	4	3.5	3.5	3.33333	3.5	3.5	2.33333	3.66667	0.0909091	0.272727
1	13	13	5	3.83333	4.16667	3.5	3.16667	2.66667	3.33333	3.16667	3.66667	3.16667	3	3.83333	3	3	3	0.363636	0.363636
1	8	-999	1	4	4	3.16667	3.33333	3.16667	4.16667	4.66667	-999	-999	-999	-999	-999	-999	-999	0.181818	0.363636
1	8	-999	2	3.66667	3.83333	3.16667	3.33333	3.66667	3.5	3.33333	-999	-999	-999	-999	-999	-999	-999	0.0909091	0.909091
1	19	19	8	3.33333	3	3.83333	3.66667	3.16667	2.83333	2.83333	3.66667	3.83333	3.5	3.66667	3.83333	3.5	3.83333	0.0909091	0.454545
1	13	13	5	3.5	-999	4.16667	3.33333	3.16667	3	3.66667	3.33333	-999	2.5	2.66667	2.83333	2.83333	2.83333	0.181818	0.545455
1	13	13	5	3.66667	4	3.66667	4.16667	4	4.33333	3.33333	3	3.16667	3.5	3	3.16667	3.33333	4.33333	0.0909091	0.181818
1	13	13	3	3.66667	-999	3.83333	3.33333	4	4.66667	3.5	2.83333	-999	3.16667	3	3.33333	3.16667	3.16667	0.0909091	0.0909091
1	8	8	4	4.66667	4.66667	4	4.16667	4.33333	4	4	3.33333	3.33333	3.83333	4.16667	3.5	3.5	3	0	0.454545
1	13	18	4	3.66667	3.16667	3.66667	3.5	3.66667	3.16667	3	4	2.83333	-999	-999	-999	-999	-999	0.181818	0.272727
1	18	18	7	4	3.5	3.83333	3.5	3.66667	3.83333	4	3.83333	4.5	3.5	3.83333	2.83333	2.83333	2.83333	0.454545	0.545455
1	13	10	4	3	3.66667	3.33333	3.33333	3.33333	3	2.83333	3.66667	4.33333	3.83333	3.83333	3.83333	3.83333	3.33333	0	0.272727
1	18	21	9	3.5	3.83333	3	2.83333	3.83333	3.33333	3.33333	3.66667	3.5	3.16667	3.66667	3.33333	3.33333	3	0	1
1	8	8	5	4.66667	3.83333	3.83333	3.83333	4	3	4.66667	3.83333	4	3.33333	3.66667	3.33333	3.5	3.66667	0.0909091	0.272727
1	18	18	10	3.5	3.66667	3	-999	3.5	4.16667	3.83333	-999	3.33333	-999	-999	-999	-999	-999	0.181818	0.909091
1	8	8	5	3.83333	3.83333	4.16667	3.16667	3	3	3.16667	2.66667	3.66667	3	3.5	3	3.16667	3	0	0.181818
1	21	-999	3	2.33333	3.33333	2.66667	2.83333	2.16667	2.83333	2.83333	-999	-999	-999	-999	-999	-999	-999	0.0909091	1.27273
1	22	20	7	3.5	3.16667	2.83333	3.33333	2.66667	3.16667	2.66667	3.66667	3.66667	3.16667	3.16667	3.5	3.16667	3.16667	0.181818	1
1	13	13	4	3.5	3.16667	2.83333	3.16667	3.16667	3	3.16667	3.5	3.66667	3.5	3	3.5	3.66667	3.33333	0.363636	0.0909091
1	16	16	6	3.66667	4	3.5	3.16667	3.66667	3.33333	3.5	2.83333	2.5	2.66667	2.66667	2.83333	2.83333	2.83333	0	0.363636
